# Supplementary material for: Analysis, Optimization and Verification of Illumina-Generated 16S rRNA Gene Amplicon Surveys
Source: PLoS One. 2014 Apr 10;9(4):e94249. doi: 10.1371/journal.pone.0094249 (PMC3983156; doi:10.1371/journal.pone.0094249)
Supplement: File S2 — Archive containing the processing scripts used in for this study. (ZIP) [file pone.0094249.s006.zip]

Archive with 7 entries (6 files):
- denovo.sh
- __MACOSX/
- __MACOSX/._denovo.sh
- RDS.sh
- __MACOSX/._RDS.sh
- Ref.sh
- __MACOSX/._Ref.sh
