# Supplementary material for: Analysis, Optimization and Verification of Illumina-Generated 16S rRNA Gene Amplicon Surveys
Source: PLoS One. 2014 Apr 10;9(4):e94249. doi: 10.1371/journal.pone.0094249 (PMC3983156; doi:10.1371/journal.pone.0094249)
Supplement: File S2 — Archive containing the processing scripts used in for this study. (ZIP) [file pone.0094249.s006.zip › denovo.sh]

#!/bin/sh

# denovo.sh
#
#
# Created by Michael C. Nelson on 2012-08-01.
# Last revised: 2013-09-05
# Revision #: 6
# Copyright 2013 Michael C. Nelson and the University of Connecticut. All rights reserved.

# Useage: denovo.sh <seqs.fna> <MapFile.txt>

### Initialize timestamp variables
DATE=`date +%Y-%m-%d`
TIME=`date +%H:%M`
TM=`date +%Y%m%d-%H%M`
LOG=Qiime_log_$TM.txt

### Create log file
echo "Executing denovo.sh on $DATE at $TIME " | tee $LOG

### Set up working environment
#source /macqiime/configs/bash_profile.txt # Uncomment this line if running on MacPro instead of cluster
CPU=12 # Adjust as necessary depending on available processing cores
INSEQS=$1
MAPLOC=$2

# Script variables for paths to GG_13-08 reference files, modify as necessary to point to correct reference files depending on needs
GGREF=/GreenGenes/gg_2013_08/v4v5/97_otus_v4v5.fasta
GGREFALN=/GreenGenes/gg_2013_08/v4v5/97_otus_v4v5_aligned.fasta
GGTAX=/GreenGenes/gg_2013_08/v4v5/97_tax.txt

clear
START=`date +%s`

### Perform de novo OTU picking with uclust
echo '' | tee -a $LOG
date +%Y-%m-%d_%H:%M | tee -a $LOG
echo 'Clustering the input file (seqs.fna) by de novo OTU picking using pick_otus.py. Output is in the otus folder.'
pick_otus.py -i $INSEQS -o otus/ -m uclust

### Create aligned set of reference sequences for tree building.
echo '' | tee -a $LOG
date +%Y-%m-%d_%H:%M | tee -a $LOG
echo 'Finding reference OTU representative sequences, output is Rep_Set.fasta'
pick_rep_set.py -i otus/seqs_otus.txt -f ../seqs.fna -o Rep_Set.fasta
echo 'Aligning OTU representative sequences to 97_otus_v4v5_aligned.fasta using pynast, output is in the aligned_seqs folder'
parallel_align_seqs_pynast.py -i Rep_Set.fasta -o aligned_seqs/ -O $CPU -t $GGREFALN
grep '>' aligned_seqs/Rep_Set_failures.fasta | tr -d '>' | cut -d\  -f 1,1 >filter_unaligned.txt

### Perform chimera checking with ChimeraSlayer on the aligned ref_fail_seqs_Rep_Set
echo '' | tee -a $LOG
date +%Y-%m-%d_%H:%M | tee -a $LOG
echo 'Checking for potential chimeric OTUs from the de novo OTU picking step.'
parallel_identify_chimeric_seqs.py -i aligned_seqs/Rep_Set_aligned.fasta -a $GGREFALN -O $CPU
cat filter_unaligned.txt Rep_Set_aligned_chimeric.txt > bad_OTUs.txt

### Assign taxonomy to representative sequences.
echo '' | tee -a $LOG
date +%Y-%m-%d_%H:%M | tee -a $LOG
echo 'Assigning taxonomy to representative sequences with retrained RDP Classifier. Output is RepSet_clean_taxonomy.txt in the RPD_classifier directory' | tee -a $LOG
parallel_assign_taxonomy_rdp.py -i Rep_Set.fasta -o RDP_classifier/ -t $GGTAX -r $GGREF -O $CPU --rdp_max_memory 2500
echo 'Cleaning up taxonomy assignment file. Output is RepSet_clean_taxonomy.txt' | tee -a $LOG
sed 's/;p__;c__;o__;f__;g__;s__	/	/g' RDP_classifier/Rep_Set_tax_assignments.txt | sed 's/;c__;o__;f__;g__;s__	/	/g' | sed 's/;o__;f__;g__;s__	/	/g' | sed 's/;f__;g__;s__	/	/g' | sed 's/;g__;s__	/	/g' | sed 's/;s__	/	/g' > RDP_classifier/Rep_Set_clean_taxonomy.txt
rm -r jobs/ ## Done with all parallel operations so remove useless folder

### Create OTU table.
echo '' | tee -a $LOG
date +%Y-%m-%d_%H:%M | tee -a $LOG
echo 'Creating OTU tables from seqs_otus.txt file. Output is otu_table.biom (biom format) and otu_table.txt (old format).' | tee -a $LOG
make_otu_table.py -i otus/seqs_otus.txt -o raw_otu_table.biom -t RDP_classifier/Rep_Set_clean_taxonomy.txt -e bad_OTUs.txt
print_biom_table_summary.py -i raw_otu_table.biom -o raw_table_stats.txt
filter_otus_from_otu_table.py -i raw_otu_table.biom -o tmp.biom -n 3
filter_otus_from_otu_table.py -i tmp.biom -o otu_table.biom --min_count_fraction 0.00005
print_biom_table_summary.py -i otu_table.biom -o otu_table_stats.txt
convert_biom.py -i otu_table.biom -o otu_table.txt -b --header_key taxonomy

### Summarize taxa.
echo '' | tee -a $LOG
date +%Y-%m-%d_%H:%M | tee -a $LOG
echo 'Summarizing taxa distribution at all taxonomic levels. Output is in taxa_summary folder.' | tee -a $LOG
summarize_taxa.py -i otu_table.biom -o taxa_summary/
summarize_taxa.py -i otu_table.biom -o taxa_summary/abs/ -a

### Creating phylogenetic tree for using in calculating alpha and beta diversity metrics.
echo '' | tee -a $LOG
date +%Y-%m-%d_%H:%M | tee -a $LOG
echo 'Filtering Rep_Set_algined.fasta to remove common gaps. Output is Rep_Set_aligned_pfiltered.fasta.' | tee -a $LOG
filter_alignment.py -i aligned_seqs/Rep_Set_aligned.fasta -s
echo 'Creating a phylogenetic tree using the Rep_Set_aligned.fasta file. Output is Rep_Set_tree.tree.' | tee -a $LOG
make_phylogeny.py -i Rep_Set_aligned_pfiltered.fasta -o Rep_Set_tree.tree

### Calculate alpha diversity metrics.
echo '' | tee -a $LOG
date +%Y-%m-%d_%H:%M | tee -a $LOG
echo "Calculating the alpha diversity metrics OTUs Observed, Singletons, Doubletons, Simpson (D), Shannon (H'), and phylogenetic distance (PD). Output is alpha_div.txt." | tee -a $LOG
alpha_diversity.py -i raw_otu_table.biom -o alpha_raw.txt -m osd,simpson,shannon,PD_whole_tree -t Rep_Set_tree.tree
alpha_diversity.py -i otu_table.biom -o alpha_div.txt -m osd,simpson,shannon,PD_whole_tree -t Rep_Set_tree.tree

### Rarefy the OTU table to the smallest sample and calculate alpha diversity metrics and new taxa summaries
### Note that this may rarefy to too low a number of sequences if a sample is under-represented, check otu_table_stats.txt to determine if this will occur before examining further output.
echo '' | tee -a $LOG
date +%Y-%m-%d_%H:%M | tee -a $LOG
DEPTH=`grep 'Min:' otu_table_stats.txt | sed 's/ Min: //' | sed 's/\.0//'`
echo "Rarefying otu_table.biom to the minimum sample depth of: $DEPTH" | tee -a $LOG
single_rarefaction.py -i otu_table.biom -o even_table.biom -d $DEPTH
echo 'Calculating alpha diversity metrics and making taxa summaries from the rarefied OTU table' | tee -a $LOG
print_biom_table_summary.py -i even_table.biom -o even_table_stats.txt
convert_biom.py -i even_table.biom -o even_table.txt -b --header_key taxonomy
alpha_diversity.py -i even_table.biom -o alpha_even.txt -m osd,simpson,shannon,PD_whole_tree -t Rep_Set_tree.tree
summarize_taxa.py -i even_table.biom -o taxa_summary_even/
summarize_taxa.py -i even_table.biom -o taxa_summary_even/abs/ -a

### Compute beta diversity metrics and create PCoA plots
echo '' | tee -a $LOG
date +%Y-%m-%d_%H:%M | tee -a $LOG
echo 'Computing beta diversity statistics' | tee -a $LOG
beta_diversity.py -i even_table.biom -o beta_div/ -m binary_ochiai,bray_curtis,weighted_unifrac,unweighted_unifrac -t Rep_Set_tree.tree
principal_coordinates.py -i beta_div/weighted_unifrac_even_table.txt -o beta_div/weighted_unifrac_PCoA.txt
principal_coordinates.py -i beta_div/unweighted_unifrac_even_table.txt -o beta_div/unweighted_unifrac_PCoA.txt
principal_coordinates.py -i beta_div/bray_curtis_even_table.txt -o beta_div/bray_curtis_PCoA.txt
principal_coordinates.py -i beta_div/binary_ochiai_even_table.txt -o beta_div/ochiai_PCoA.txt
echo 'Making 3D PCoA plots, output is in the beta_div/3D_plots directory' | tee -a $LOG
make_3d_plots.py -i beta_div/weighted_unifrac_PCoA.txt -o beta_div/weighted_unifrac/ -m $MAPLOC
make_3d_plots.py -i beta_div/unweighted_unifrac_PCoA.txt -o beta_div/unweighted_unifrac/ -m $MAPLOC
make_3d_plots.py -i beta_div/bray_curtis_PCoA.txt -o beta_div/Bray-Curtis/ -m $MAPLOC
make_3d_plots.py -i beta_div/ochiai_PCoA.txt -o beta_div/Ochiai/ -m $MAPLOC
mkdir beta_div/3D_plots
find ./ -name '*.kin' -exec mv {} beta_div/3D_plots/ ';'
rm -r beta_div/Bray-Curtis/ beta_div/Ochiai/ beta_div/unweighted_unifrac/ beta_div/weighted_unifrac/

echo '' | tee -a $LOG
END=`date +%s`
RUNTIME=$(( END - START ))
echo "This job took $RUNTIME seconds to complete" | tee -a $LOG
