# Supplementary material for: Analysis, Optimization and Verification of Illumina-Generated 16S rRNA Gene Amplicon Surveys
Source: PLoS One. 2014 Apr 10;9(4):e94249. doi: 10.1371/journal.pone.0094249 (PMC3983156; doi:10.1371/journal.pone.0094249)
Supplement: File S2 — Archive containing the processing scripts used in for this study. (ZIP) [file pone.0094249.s006.zip › RDS.sh]

#!/bin/sh

# RDS.sh
# 
#
# Created by Michael C. Nelson on 2012-08-01.
# Last revised: 2013-10-11
# Revision #: 8
# Copyright 2013 Michael C. Nelson and the University of Connecticut. All rights reserved.

# Useage: RDS.sh <seqs.fna> <MapFile.txt>

# Initialize timestamp variables
DATE=`date +%Y-%m-%d`
TIME=`date +%H:%M`
TM=`date +%Y%m%d-%H%M`
LOG=Qiime_log_$TM.txt

#Create log file
echo "Executing RDS.sh on $DATE at $TIME " | tee $LOG

# Set up working environment
#source /macqiime/configs/bash_profile.txt # Uncomment this line if running on MacPro instead of cluster
CPU=12 # Adjust as necessary depending on available processing cores
INSEQS=$1
MAPLOC=$2

# Script variables for paths to GG_13-08 reference files, modify as necessary to point to correct reference files depending on needs
GGREF=/GreenGenes/gg_2013_08/v4v5/97_otus_v4v5.fasta
GGREFALN=/GreenGenes/gg_2013_08/v4v5/97_otus_v4v5_aligned.fasta
GGTAX=/GreenGenes/gg_2013_08/v4v5/97_tax.txt

clear
START=`date +%s`

### Perform reference based OTU picking with uclust_ref
echo '' | tee -a $LOG
date +%Y-%m-%d_%H:%M | tee -a $LOG
echo 'Clustering the input file (seqs.fna) to reference OTUs (97_otus_v4v5.fasta) using parallel_pick_otus_uclust_ref.py. Output is in the ref_otus folder.' | tee -a $LOG
parallel_pick_otus_uclust_ref.py -i $INSEQS -o ref_otus/ -r $GGREF -O $CPU
find ./ref_otus/ -name '*_clusters.uc' -exec rm -f {} \;

### Run de novo clustering on sequences that failed to cluster to a reference.
echo '' | tee -a $LOG
date +%Y-%m-%d_%H:%M | tee -a $LOG
echo 'Finding reads that failed to be assigned to a reference OTU. Output is in ref_failures folder.' | tee -a $LOG
mkdir ref_failures
filter_fasta.py -f ../seqs.fna -o ref_failures/ref_fail_seqs.fasta -s ref_otus/seqs_failures.txt
echo 'Performing de novo OTU clustering using the failed reads with uclust_ref. Output is ref_fail_seqs_otus.txt in ref_failures folder.' | tee -a $LOG
pick_otus.py -i ref_failures/ref_fail_seqs.fasta -o ref_failures/ -m uclust_ref -r $GGREF 

### Create aligned set of reference sequences for tree building.
echo '' | tee -a $LOG
date +%Y-%m-%d_%H:%M | tee -a $LOG
echo 'Finding reference OTU representative sequences, output is ref_otus_Rep_Set_aligned.fasta' | tee -a $LOG
# Create the aligned reference seqs file for the reference clustered OTUs
pick_rep_set.py -i ref_otus/seqs_otus.txt -r $GGREFALN -o ref_otus_Rep_Set_aligned.fasta
date +%Y-%m-%d_%H:%M | tee -a $LOG
echo 'Picking and aligning the new OTU reference sequences. Output is ref_fail_seqs_Rep_Set_aligned.fasta in ref_failures folder.' | tee -a $LOG
# Create the aligned reference seqs file for the de novo OTUs
pick_rep_set.py -i ref_failures/ref_fail_seqs_otus.txt -f ref_failures/ref_fail_seqs.fasta -o ref_failures/ref_fail_seqs_Rep_Set.fasta
parallel_align_seqs_pynast.py -i ref_failures/ref_fail_seqs_Rep_Set.fasta -t $GGREFALN -o ref_failures/ -O $CPU

### Perform chimera checking with ChimeraSlayer on the aligned ref_fail_seqs_Rep_Set
echo '' | tee -a $LOG
date +%Y-%m-%d_%H:%M | tee -a $LOG
echo 'Checking the ref_fail_seqs_Rep_Set for chimeras with ChimeraSlayer' | tee -a $LOG
parallel_identify_chimeric_seqs.py -i ref_failures/ref_fail_seqs_Rep_Set_aligned.fasta -a $GGREFALN -O $CPU

### Create unified OTU mapping file, complete set of aligned and unaligned representative sequences, and single file noting OTUs to exclude from OTU table.
date +%Y-%m-%d_%H:%M | tee -a $LOG
echo 'Creating a single aligned reference set file. Output is Rep_Set.fasta.' | tee -a $LOG
# Cat the two *_Rep_aligned.fasta files into Rep_set.fasta in base folder
cat ref_otus_Rep_Set_aligned.fasta ref_failures/ref_fail_seqs_Rep_Set_aligned.fasta >Rep_Set_aligned.fasta
echo 'Creating a unified otus.txt file for use in creating OTU table. Output is otus_complete.txt.' | tee -a $LOG
# Cat the two *_otus.txt files into complete_otus.txt in base folder
find ./ -name '*_otus.txt' -exec cat {} ';' >otus_complete.txt
# Create un-aligned Rep_Set for classifier
tr -d '-' <Rep_Set_aligned.fasta>Rep_Set.fasta
# Create file denoting OTUs to exclude from the OTU table
grep '>' ref_failures/ref_fail_seqs_Rep_Set_failures.fasta | tr -d '>' | cut -d\  -f 1,1 >filter_unaligned.txt
cat filter_unaligned.txt ref_fail_seqs_Rep_Set_aligned_chimeric.txt > bad_OTUs.txt

### Assign taxonomy to representative sequences.
echo '' | tee -a $LOG
date +%Y-%m-%d_%H:%M | tee -a $LOG
echo 'Assigning taxonomy to representative sequences with RDP Classifier. Output is Rep_Set_tax_assignments.txt' | tee -a $LOG
parallel_assign_taxonomy_rdp.py -i Rep_Set.fasta -o RDP_classifier/ -t $GGTAX -r $GGREF -O $CPU --rdp_max_memory 2500
# Clean up the taxonomy file to prevent instances of two taxa from same rank appearing in taxonomy summaries. (Note: the blanks in the sed patterns are tab characters, not spaces)
echo 'Cleaning up taxonomy assignment file. Output is Rep_Set_clean_taxonomy.txt' | tee -a $LOG
sed 's/;p__;c__;o__;f__;g__;s__	/	/g' RDP_classifier/Rep_Set_tax_assignments.txt | sed 's/;c__;o__;f__;g__;s__	/	/g' | sed 's/;o__;f__;g__;s__	/	/g' | sed 's/;f__;g__;s__	/	/g' | sed 's/;g__;s__	/	/g' | sed 's/;s__	/	/g' > RDP_classifier/Rep_Set_clean_taxonomy.txt
rm -r jobs/ ## Done with all parallel operations so remove unnecessary folder

### Create OTU tables.
echo '' | tee -a $LOG
date +%Y-%m-%d_%H:%M | tee -a $LOG
echo 'Creating OTU tables from complete_otus.txt file. Output is otu_table.biom (biom format) and otu_table.txt (old format).' | tee -a $LOG
make_otu_table.py -i otus_complete.txt -o raw_otu_table.biom -t RDP_classifier/Rep_Set_clean_taxonomy.txt -e bad_OTUs.txt
filter_otus_from_otu_table.py -i raw_otu_table.biom -o tmp.biom -n 3
filter_otus_from_otu_table.py -i tmp.biom -o otu_table.biom --min_count_fraction 0.00005
print_biom_table_summary.py -i otu_table.biom -o otu_table_stats.txt
convert_biom.py -i otu_table.biom -o otu_table.txt -b --header_key taxonomy

### Summarize taxa.
echo '' | tee -a $LOG
date +%Y-%m-%d_%H:%M | tee -a $LOG
echo 'Summarizing taxa distribution at all taxonomic levels. Output is in taxa_summary folder.'
summarize_taxa.py -i otu_table.biom -o taxa_summary/
summarize_taxa.py -i otu_table.biom -o taxa_summary/abs/ -a

### Creating phylogenetic tree for use in calculating alpha and beta diversity metrics.
date +%Y-%m-%d_%H:%M | tee -a $LOG
echo 'Filtering Rep_Set_algined.fasta to remove common gaps. Output is Rep_Set_aligned_pfiltered.fasta.' | tee -a $LOG
filter_alignment.py -i Rep_Set_aligned.fasta -s
echo 'Creating a phylogenetic tree using the Rep_Set_aligned.fasta file. Output is Rep_Set_tree.tree.' | tee -a $LOG
make_phylogeny.py -i Rep_Set_aligned_pfiltered.fasta -o Rep_Set_tree.tree

### Calculate alpha diversity metrics.
date +%Y-%m-%d_%H:%M | tee -a $LOG
echo "Calculating the alpha diversity metrics Observed, Singletons, Doubletons, Simpson (D), Shannon (H'), and phylogenetic distance (PD)." | tee -a $LOG
echo "Output is alpha_raw.txt for the unfiltered OTU table and alpha_div.txt for the filtered OTU table." | tee -a $LOG
alpha_diversity.py -i raw_otu_table.biom -o alpha_raw.txt -m osd,simpson,shannon,PD_whole_tree -t Rep_Set_tree.tree
alpha_diversity.py -i otu_table.biom -o alpha_div.txt -m osd,simpson,shannon,PD_whole_tree -t Rep_Set_tree.tree

### Rarefy the OTU table to the smallest sample and calculate alpha diversity metrics and new taxa summaries
### Note that this may rarefy to too low a number of sequences if a sample is under-represented, check otu_table_stats.txt to determine if this will occur before examining further output.
date +%Y-%m-%d_%H:%M | tee -a $LOG
DEPTH=`grep 'Min:' otu_table_stats.txt | sed 's/ Min: //' | sed 's/\.0//'`
echo "Rarefying the filtered OTU table (otu_table.biom) to the smallest sample using the sampling depth: $DEPTH" | tee -a $LOG
single_rarefaction.py -i otu_table.biom -o even_table.biom -d $DEPTH
print_biom_table_summary.py -i even_table.biom -o even_table_stats.txt
alpha_diversity.py -i even_table.biom -o alpha_even.txt -m osd,simpson,shannon,PD_whole_tree -t Rep_Set_tree.tree
summarize_taxa.py -i even_table.biom -o taxa_summary_even/
summarize_taxa.py -i even_table.biom -o taxa_summary_even/abs/ -a

### Perform standard beta diversity calculations and create 3D PCoA plots
date +%Y-%m-%d_%H:%M | tee -a $LOG
echo 'Computing beta diversity statistics for the following metrics: Bray Curtis, Ochiai, weighted and unweighted UniFrac' | tee -a $LOG
beta_diversity.py -i even_table.biom -o beta_div/ -m binary_ochiai,bray_curtis,weighted_unifrac,unweighted_unifrac -t Rep_Set_tree.tree
principal_coordinates.py -i beta_div/weighted_unifrac_even_table.txt -o beta_div/weighted_unifrac_PCoA.txt
principal_coordinates.py -i beta_div/unweighted_unifrac_even_table.txt -o beta_div/unweighted_unifrac_PCoA.txt
principal_coordinates.py -i beta_div/bray_curtis_even_table.txt -o beta_div/bray_curtis_PCoA.txt
principal_coordinates.py -i beta_div/binary_ochiai_even_table.txt -o beta_div/ochiai_PCoA.txt
date +%Y-%m-%d_%H:%M | tee -a $LOG
echo 'Making 3D PCoA plots, output is in the beta_div/3D_plots directory' | tee -a $LOG
make_3d_plots.py -i beta_div/weighted_unifrac_PCoA.txt -o beta_div/weighted_unifrac/ -m $MAPLOC
make_3d_plots.py -i beta_div/unweighted_unifrac_PCoA.txt -o beta_div/unweighted_unifrac/ -m $MAPLOC
make_3d_plots.py -i beta_div/bray_curtis_PCoA.txt -o beta_div/Bray-Curtis/ -m $MAPLOC
make_3d_plots.py -i beta_div/ochiai_PCoA.txt -o beta_div/Ochiai/ -m $MAPLOC
mkdir beta_div/3D_plots
find ./ -name '*.kin' -exec mv {} beta_div/3D_plots/ ';'
rm -r beta_div/Bray-Curtis/ beta_div/Ochiai/ beta_div/unweighted_unifrac/ beta_div/weighted_unifrac/

echo '' | tee -a $LOG
END=`date +%s`
RUNTIME=$(( END - START ))
echo "This job took $RUNTIME seconds to complete" | tee -a $LOG
